# Supplementary material for: A Myo6 Mutation Destroys Coordination between the Myosin Heads, Revealing New Functions of Myosin VI in the Stereocilia of Mammalian Inner Ear Hair Cells
Source: PLoS Genet. 2008 Oct 3;4(10):e1000207. doi: 10.1371/journal.pgen.1000207 (PMC2543112; doi:10.1371/journal.pgen.1000207)
Supplement: Table S1 — Primers for genotyping between C57Bl/6 and C3H. (0.05 MB XLS) [file pgen.1000207.s003.xls]

## Sheet: Sheet1
Table S1. Primers for genotyping between C57Bl/6 and C3H.
PCR	Marker	Location	Product size (bp)		cM	Primer name	Sequence
Program	name	(bp)	C57Bl/6 C3H
TD-55	D1Mit212	40419606	149	214	19.7	D1Mit212-F	TCTCATGAGGTGTGTGAGTTTG
						D1Mit212-R	GGATCCCCTTGCTTCACTAA
TD-55	D1Mit132	77848679	148	162	43.7	D1Mit132-R	TATTGTTTATGGAAATTGGACCC
						D1Mit132-R	CATCTCTGAAGGAAAAAGTGCA
TD-55	D1Mit218	127694821	147	162	69.9	D1Mit218-F	TGCAAATGTTACTTTAGTCTCTAGTGG
						D1Mit218-R	AGTTTTGGTGAGTGATCTTATCCC
TD-55	D1Mit359	178072314	118	110	99.5	D1Mit359-F	AGTGGTTCTCTAATGCTATGACCC
						D1Mit359-R	GAGGAACTGTACACATACATACACACA
TD-55	D2Mit237	41750481	130	111	27.3	D2Mit237-F	TTCCAAGTCACCTATTATCAAAAGG
						D2Mit237-R	TTGATACGGACACCAGCAAA
TD-55	D2Mit128	107846439	240	270	50.3	D2Mit128-F	ACCATGAGGGCAGAATTCAC
						D2Mit128-R	CTAGAGGGTTTGCTGCCTTG
TD-55	D2Mit258	132060836	116	106	62.3	D2Mit258-F	ACCTCACTCACCTCTCAGAAATG
						D2Mit258-R	TGCTTATGCACAAAGCCTTG
TD-55	D2Mit226	165058107	102	124	80.9	D2Mit226-F	TTTTTGCAACTTTGTTAAGAATTCC
						D2Mit226-R	AAAACACCCTCCCACCCTT
TD-55	D3Mit62	17268019	128	116	3.3	D3Mit62-F	TTCATTTGTTTATGCTTGGGG
						D3Mit62-R	TTCATCCTGTCCTCCTCTGG
TD-55	D3Mit73	86405645	148	106	29.5	D3Mit73-F	CCACATTCTGATAAGAATTGAGAA
						D3Mit73-R	GACACTGTATTCCAGAAAAACACA
TD-55	D3Mit292	146980511	122	136	51.4	D3Mit292-F	AAATCAAGTTTCAAAAAAAATGCC
						D3Mit292-R	ATAGGAATGCAGCCCAACC
TD-55	D4Mit214	44504224	126	152	21.9	D4Mit214-F	CCCTACAAGTTGTCCTCTGACC
						D4Mit214-R	CACCAGTGTTGAGAGCAGGA
TD-55	D4Mit153	94424237	122	112	40.4	D4Mit153-F	ATATGGAGTCTGTGTGTGTGTGC
						D4Mit153-R	CACTGAATTTCTATTGTTGGAATAGG
TD-55	D4Mit134	133798481	150	164	62.3	D4Mit134-F	TGCTATGGCTTCTGCTTGC
						D4Mit134-R	GAATAAACCCAACAACTTCCTCC
TD-55	D5Mit233	51616518	147	180	19.7	D5Mit233-F	TCCCCTCTGATCTCCTCAGA
						D5Mit233-R	CCTCCTAGAATACAATTCAATGTGG
TD-55	D5Mit239	104606406	150	130	40.4	D5Mit239-F	ATTGCAGACATAAAGGATATTTTGG
						D5Mit239-R	GCCAGCCTGGCTTACATAAG
TD-55	D5Mit213	123725969	119	152	60.1	D5Mit213-F	GCTTCAAAAGTCAGACTGTAGTGC
						D5Mit213-R	TAGCAAGGAGGGGTACATAATAGG
TD-55	D6Mit384	55252542	126	148	15.3	D6Mit384-F	AATGCTTTATATGCAAACTACTCTCTC
						D6Mit384-R	GAATATAGCAAGACAAGGGAGACA
TD-55	D6Mit146	94909099	112	124	31.7	D6Mit146-F	CATCTGCTTTAGGGAAATTTGC
						D6Mit146-R	TGGGTGTCAACACCACCTAA
TD-55	D6Mit254	Unknown	139	117	49.2	D6Mit254-F	AGTGTCCCTAGGGGGTGG
						D6Mit254-R	GGGGCCTTAGAGGTAGCAAC
TD-55	D7Mit228	28856139	148	140	16.4	D7Mit228-F	ATTCTTGGCCTTTTCTTGTAACA
						D7Mit228-R	AAACCTCCACACTGACTTCCA
TD-55	D7Mit318	62104237	150	134	28.4	D7Mit318-F	AAAATTGAACCCAGAGCCCT
						D7Mit318-R	TTTTAAAAAGCACTAGAAATTGTGTG
TD-55	D7Mit40	105088157	204	228	42.6	D7Mit40-F	GTCAACAGTCAGGAAAGCTGG
						D7Mit40-R	CAGATGCTTGTATTTGCAAAGC
TD-55	D8Mit94	30205200	156	130	10.9	D8Mit94-F	GTTGGGGCTCTGCTCTCTC
						D8Mit94-R	CACATATGCATACATATACATACACGT
TD-55	D8Mit249	80135093	148	172	38.3	D8Mit249-F	AAACTCACACACACAGAGACAACA
						D8Mit249-R	GCCCCAGTGTGACTAAGGAG
TD-55	D8Mit113	108302379	138	160	54.6	D8Mit113-F	GGTCACATAATAAGAAAGCCCG
						D8Mit113-R	AACCCGTTAGGAGGACCG
TD-55	D9Mit297	34045133	104	112	12	D9Mit297-F	TGCCTCTCTCATCTCTTTAAACA
						D9Mit297-R	ATTTGTCTCTCTGTCTTTTGCTCA
TD-55	D9Mit104	66134463	125	117	33.9	D9Mit104-F	TTAATTGAGACGCACTTTGGG
						D9Mit104-R	AGGGGTCATTAGAGTTGGGG
TD-55	D9Mit182	101421776	99	117	53.6	D9Mit182-F	GTGAAATTGGTTATGTAAATGTCTGA
						D9Mit182-R	GAGATGACTAGGGTGAACTGGG
TD-55	D10Mit123	9938423	141	149	2.2	D10Mit123-F	AAACTGGATGCAAAGGAAAGG
						D10Mit123-R	GTTGATCTAATGGATCTTGCACA
TD-55	D10Mit115	69984552	121	143	33.9	D10Mit115-F	CCATGGAATAGAAGTCTTTAAGAAGC
						D10Mit115-R	ACCTGAAGGATAAAGGGTCTTACC
TD-55	D10Mit233	114013611	130	108	63.4	D10Mit233-F	GTGCTTTATATTGGAGATCATCACA
						D10Mit233-R	GTCCCGAATTTCACATACATAGC
TD-55	D11Mit130	45350537	201	215	19.7	D11Mit130-F	AGCATAAACAGATGTACATGCATATG
						D11Mit130-R	CAGGCCCAGAACTCATCTCT
TD-55	D11Mit132	100278209	117	131	62.3	D11Mit132-F	GGTCAGAGGACAATCTTACATGC
						D11Mit132-R	GTTCCAAGACAATGAGAGACCC
TD-55	D11Mit245	77749076	152	140	40.4	D11Mit245-F	ATGAGACCATGCTCCTCCAC
						D11Mit245-R	TTGTCCTCTGACCTTCACACC
TD-55	D12Mit169	15412623	116	110	3.3	D12Mit63-F	TTACCCCATATCATATTTTGGTCA
						D12Mit63-R	TTTTAAAATCACATAGCCTGGTAGC
TD-55	D12Mit5	75588142	176	160	31.7	D12Mit5-F	CACATAGACCAGACAGGCATGCGT
						D12Mit5-R	CAAGGTCACGTTGCTAGCTAGGAA
TD-55	D12Mit101	96508753	170	118	44.8	D12Mit101-F	GCTTTTCCTTATCAAGATATGCG
						D12Mit101-R	GCAGCAGAAAGAGAGGGAAA
TD-55	D13Mit64	44543953	102	116	15.3	D13Mit64-F	CCTCAGCACCAAAAAAGGAC
						D13Mit64-R	ACATCAGTGACCAGGCATCA
TD-55	D13Mit126	81596294	142	128	29.5	D13Mit126-F	ACTTTGACACCTTTTCTCAGTTCC
						D13Mit126-R	TGGGATTAAAGCAGACATACAGG
TD-55	D13Mit262	109548143	126	116	47	D13Mit262-F	CTGCGGCTGTAGGTTAAGTATG
						D13Mit262-R	AGGCTGCTGCTAACAGATGG
TD-55	D14Mit62	42678780	120	134	18.95	D14Mit62-F	AGGACTCAATGAGCAGGGAA
						D14Mit62-R	ACTCTCCTGCCACCCCTC
TD-55	D14Mit234	50287292	127	113	31.7	D14Mit234-F	CCCGATCAGCCTCTAAGAGT
						D14Mit234-R	AGGGGCAGAGCATTGCTTAT
TD-55	D14Mit125	78250098	158	122	52.5	D14Mit125-F	GTTGAGGTCCCACTGCAAAT
						D14Mit125-R	TTGAAGGAGATATATCACTCTGTGTG
TD-55	D15Mit111	Unknown	167	189	13.1	D15Mit111-F	GTTTCAGAAGGCAATGTCTGG
						D15Mit111-R	GCTCAGTGCTAATCTCTGACTCC
TD-55	D15Mit102	65754727	201	188	28.4	D15Mit102-F	TATGGAACACACACAAGCATACA
						D15Mit102-R	TGATCATTCATGAATAGGTTGAGG
TD-55	D15Mit171	90387430	133	141	52.5	D15Mit171-F	CCCATCAGTCCAAGAGAGATG
						D15Mit171-R	AGGTGTACAGAAGTTCAGAAACAGC
TD-55	D16Mit165	13474618	171	153	10.9	D16Mit165-F	AAATCAGTTGGCTCTATTAGTTTGG
						D16Mit165-R	AATGTAAACCCTAACTAGGTCTCTCTC
TD-55	D16Mit12	38935982	192	156	25.1	D16Mit12-F	GAACTCAGTAAGCTCTCTATGCCC
						D16Mit12-R	GGAGGACTAGCAGGCTAGAGC
TD-55	D16Mit153	88151466	210	194	45.9	D16Mit153-F	CCTTCCAGGACCACAAAGAA
						D16Mit153-R	GAAAGAACTAGGAATGGAGAAAAGG
TD-55	D17Mit51	Unknown	144	128	14.2	D17Mit51-F	TCTGCCCTGTAACAGGAGCT
						D17Mit51-R	CTTCTGGAATCAGAGGATCCC
TD-55	D17MIT139	50942098	136	164	25.1	D17MIT139-F	AGACATGTGAGTACTGCACAGACA
						D17MIT139-R	ATGATGACATACCTCCTAGTAGTCCC
TD-55	D17Mit187	77847610	247	210	41.5	D17Mit187-F	TTACCTCCCAACACCTACGC
						D17Mit187-R	GCCATTGTTTTAAAATTCCACC
TD-55	D18Mit197	15673589	124	132	4.4	D18Mit197-F	CTCCCATCTGTCTTTGTCTTCC
						D18Mit197-R	CCATGCTTTCTTTTTACTTGTGG
TD-55	D18Mit52	58713969	140	132	21.9	D18Mit52-F	TTCTCCTTTCTTCTGATAGATCCC
						D18Mit52-R	TGTATGTATGTAGGAGTGTGTGCG
TD-55	D18Mit186	72451476	126	108	30.6	D18Mit186-F	AAGTGTTGGGCAAAGGCTAA
						D18Mit186-R	CTTTAGTATAGTGTGCATGAGTGTGA
TD-55	D19Mit16	19634183	136	118	13.1	D19Mit16-F	TCTTAGGTAATCTCCCTTAGGGG
						D19Mit16-R	TGGTAAATGTAAAACTGAAGCATG
TD-55	D19Mit11	41981369	146	164	28.4	D19Mit11-F	TCAAAGTCAAGGTGGGCAG
						D19Mit11-R	ACTTTCCAGATGTTGGGCAC
TD-55	D19Mit84	Unknown	152	158		D19Mit84-F	CTCTGCTAGGGTGAGTGTTGG
						D19Mit84-R	TGGAAATGGTAAATCACTGGC
