# Supplementary material for: A Myo6 Mutation Destroys Coordination between the Myosin Heads, Revealing New Functions of Myosin VI in the Stereocilia of Mammalian Inner Ear Hair Cells
Source: PLoS Genet. 2008 Oct 3;4(10):e1000207. doi: 10.1371/journal.pgen.1000207 (PMC2543112; doi:10.1371/journal.pgen.1000207)
Supplement: Table S2 — Myosin VI mouse DNA primers. (0.03 MB XLS) [file pgen.1000207.s004.xls]

## Sheet: Sheet1
Table S2. Myosin VI mouse DNA primers.
Primer Name	Size (bp)	Tm (ºC)	Sequence
cDNA
1F	698	60	CTGTCGTCTCCGGTGCTC
1R			AAAGTGGATTCGCTTCAACAA
2F	684	60	AGGAGCTGGCAAAACAGAAA
2R			CCAGCAGCTCAGCACAGTAT
3F	707	60	ATGTGCACAGCCATGAAAAA
3R			TGGTCTTTGTGCTTCTGGTG
4F	689	60	ACGTGGACAATCAGGACTGC
4R			CAAAATAACCTCGGATCCAATC
5F	675	60	GACCTAATGCAAGGGGGTTT
5R			GCCTCCTCCTCTTGCTGTTT
6F	671	60	GCCAAATTTACGTCCACCAT
6R			GCTGCTCGGTCTCAGTGTTT
6(new)F	500	60	TGCACTGCAGAAAAAGAAACA
6(new)R			AAGCTGCCAGGAGCTCAAT
7F	693	60	CGCAGAACTACGCGATACAA
7R			TACCAGGAGCAAGGAAGTGG
7F(2)	986	60	GAGATGGAACCGAAGAGAAAAC
7R(2)			GCAAGGAAGTGGTGAGCC
8F	650	60	CAAGTAGACCGGAGGGTTC
8R			GAGGAAGAACAGGTTGTTTATTTCA
8F(2)	624	47	AACCTGCTCAAGTAGACCG
8R(2)			CACCTCTGCCATCAATCAC
Genomic DNA
Mmyo6D179YDNA-F	600	59	AAGAAAACGGCTTGCAAATG
Mmyo6D179YDNA-R			ATTTGGAAAATGCTGGAATAAA
TlcGen-F	118	45	CAATATTATTGTTATTCAAGGATTTTTTTTG
TlcGen-R			AAATTAACAATACCTTCAACAATTCTATG
Exon28-F	402	60	CATCTAACCTCTTTCTTTGTCACG
Exon28-R			TCTTCATTTTCAAGGGAACAAA
Exon29-F	442	59	CATGAAGCGCTCATCTTACCT
Exon29-R			TGTGTGTGTGTGTGTGTGTGA
Exon30-F	354	58	GACAATTCTTTGAGCTCTTTGG
Exon30-R			AATTGATCCGAGAAAATGTATCA
Exon31-F	445	60	CCCCCTCCCCTCTTTAAAAT
Exon31-R			CTGCAAAGCTCTGTCATTCAA
Exon32-F	383	60	AGCAGATTTCGGTCTTGCAG
Exon32-R			CTTCGGGTCACCTCTCCAC
